# Supplementary material for: Medical student exam performance and perceptions of a COVID-19 pandemic-appropriate pre-clerkship medical physiology and pathophysiology curriculum
Source: BMC Med Educ. 2022 Dec 2;22:833. doi: 10.1186/s12909-022-03907-5 (PMC9716147; doi:10.1186/s12909-022-03907-5)
Supplement: Supplementary file 1 — Additional file 1: Supplemental Table. Descriptive statistics including mean, standard deviation, and the minimum and maximum value for each dimension (Satisfaction, Connectedness, School of Medicine Support, Academics, Recourses, and Challenges) for both groups (MS1, MS2). Responses were given the following weights: 4 - Strongly agree, 3 - Agree, 2 - Disagree, 1 - Strongly disagree. [file 12909_2022_3907_MOESM1_ESM.xlsx]

## Sheet: Sheet1
		MS1 Class				MS2 Class
Categories	Questions	Mean	Standard Deviation	Minimum	Maximum	Mean	Standard Deviation	Minimum	Maximum
Satisfaction	#1-4	3.4	0.6	2	4	3.4	0.5	2	4
Connectedness	#5-8	2.3	0.8	1	4	3.3	0.6	2	4
SOM Support	#9-10	3.3	0.6	2	4	3.3	0.6	1	4
Academics	#13-16	2.8	0.8	1	4	2.8	0.8	1	4
Resources	#17-20	1.6	0.5	1	2	1.5	0.5	1	2
Challenges with Remote Learning	#23-30	3.3	0.8	1	4
Supplemental Table. Student responses to the survey instrument
Descriptive statistics including mean, standard deviation, and the minimum and maximum value for each dimension (Satisfaction, Connectedness, School of Medicine Support, Academics, Recourses, and Challenges) for both groups (MS1, MS2). Responses were given the following weights: 4 - Strongly agree, 3 - Agree, 2 - Disagree, 1 - Strongly disagree. Responses for "Resources" were given the following …
